# Supplementary material for: Quantitative morphological analysis framework of infant cranial sutures and fontanelles based on CT images
Source: J Anat. 2024 May 9;245(3):377–91. doi: 10.1111/joa.14056 (PMC11306764; doi:10.1111/joa.14056)
Supplement: Supplementary file 2 — Data S2: [file JOA-245-377-s001.xlsx]

## Sheet: p value
1 p value between PCs and cranial shape parameter						2 p value between PCs and area parameters
PC	L	W	C			PC	Total	Total_fontanel	Total_suture	anterior fontanel	posterior fontanel	Sphenoid	mastoid	Metopic	Sagittal	coronal	squamosal	Lambdoidal	Ratio of fontanel area/ total area
1	0	0	0			1	0.2368	0.12608	0.74511	0.01853	0.33437	0.89655	0.19102	0.00945	0.86742	0.8146	0.79301	0.31914	0.37069
2	0.2369	0.23547	0.77262			2	0	0	0.00419	0	0	0.00138	0.00432	0.00138	0.00486	0.85415	0	0.76002	0
3	0.87206	0.68302	0.84532			3	0	0	0	0.00012	0	0	0	0	0	0.00485	0	0.00619	0.53778
4	0.02798	0.15014	0.6478			4	0.04942	0.03193	0.19826	0.01745	0.01973	0.4246	0.92371	0.07777	0.07712	0.72457	0.33367	0.89532	0.14345
5	0.13596	0.4448	0.56135			5	0.79072	0.50237	0.57719	0.33115	0.68269	0.31945	0.99361	0.68127	0.89575	0.1762	0.23188	0.75249	0.03927
6	0.19966	0.13383	0.94285			6	0.38775	0.41415	0.41949	0.62508	0.21328	0.34455	0.34113	0.08974	0.34099	0.4465	0.12811	0.60655	0.62313
7	0.50985	0.68265	0.8119			7	0.89569	0.68752	0.68031	0.65249	0.78439	0.57115	0.64656	0.98163	0.65411	0.17038	0.9336	0.75225	0.28058
8	0.49795	0.78265	0.51679			8	0.32916	0.69176	0.05208	0.97841	0.91771	0.06971	0.20333	0.411	0.30284	0.05015	0.04521	0.02742	0.09146
9	0.75138	0.964	0.84595			9	0.11804	0.34997	0.0113	0.57788	0.48916	0.22106	0.06423	0.07177	0.05601	2e-05	0.06302	0.65162	0.07713
10	0.72827	0.31899	0.95303			10	0.54022	0.61717	0.4683	0.51059	0.37434	0.75187	0.58256	0.58846	0.37254	0.75848	0.6042	0.48874	0.98484
11	0.43681	0.30649	0.99249			11	0.75697	0.94321	0.47393	0.80028	0.25389	0.37709	0.02284	0.22758	0.69868	0.07664	0.49248	0.00665	0.43689
12	0.29945	0.40984	0.70131			12	0.95971	0.87842	0.87685	0.71243	0.82071	0.27156	0.88748	0.95381	0.84546	0.38988	0.64777	0.8949	0.63471
13	0.40511	0.64983	0.73155			13	0.99148	0.84163	0.67909	0.75312	0.89889	0.40002	0.06518	0.64118	0.35752	0.66955	0.74953	0.89306	0.61405
14	0.4481	0.67068	0.68596			14	0.54609	0.60892	0.49762	0.76184	0.20809	0.70476	0.631	0.10011	0.6593	0.59468	0.20108	0.71284	0.46581
15	0.88005	0.76654	0.96703			15	0.95263	0.92189	0.7247	0.66495	0.59835	0.53271	0.44135	0.66214	0.56698	0.18274	0.99332	0.21698	0.43659
16	0.8317	0.81295	0.90355			16	0.85893	0.48478	0.39333	0.33745	0.70612	0.97822	0.86887	0.96289	0.6877	0.66749	0.62915	0.01911	0.03841
17	0.2764	0.57393	0.79025			17	0.72074	0.67078	0.86727	0.82708	0.45361	0.9419	0.01812	0.70265	0.94678	0.94554	0.7243	0.77976	0.14785
18	0.73535	0.96201	0.78685			18	0.97572	0.9914	0.9497	0.72984	0.89468	0.60814	0.10767	0.81148	0.8007	0.72883	0.99827	0.9415	0.65034
19	0.55789	0.96354	0.75052			19	0.61552	0.75824	0.42851	0.8634	0.35333	0.05833	0.54735	0.14391	0.51596	0.19157	0.37785	0.41971	0.27334
20	0.87208	0.90435	0.9173			20	0.81765	0.74529	0.99169	0.7776	0.04388	0.5479	0.09233	0.18903	0.94081	0.10895	0.5614	0.96268	0.30588
21	0.82637	0.88124	0.94322			21	0.90003	0.89936	0.91819	0.81917	0.82566	0.58008	0.53261	0.63947	0.63576	0.69022	0.30337	0.82509	0.88531
22	0.86977	0.95555	0.88928			22	0.97736	0.80957	0.5879	0.57031	0.88858	0.83903	0.46175	0.64972	0.85341	0.16044	0.88036	0.34617	0.61342
23	0.70715	0.44118	0.80217			23	0.87986	0.99268	0.66425	0.7387	0.59701	0.34287	0.72088	0.37876	0.80854	0.29341	0.44108	0.03484	0.91499
24	0.92472	0.8245	0.94615			24	0.94981	0.99291	0.84898	0.92912	0.82881	0.6764	0.65008	0.5718	0.88357	0.49974	0.80307	0.49557	0.48034
25	0.90347	0.48397	0.88949			25	0.75925	0.81465	0.69423	0.93987	0.9045	0.21527	0.69608	0.64732	0.8048	0.77787	0.71882	0.68834	0.98091
26	0.89051	0.99206	0.93081			26	0.71746	0.53094	0.83604	0.71881	0.49362	0.62783	0.11533	0.42646	0.78803	0.92158	0.36361	0.0321	0.27393
27	0.96345	0.47464	0.87198			27	0.91854	0.73067	0.70391	0.75579	0.7683	0.75494	0.77328	0.54646	0.89397	0.33104	0.99275	0.65993	0.23392
28	0.91484	0.9674	0.82294			28	0.75564	0.72946	0.84775	0.68793	0.66477	0.94078	0.91997	0.39575	0.92395	0.94833	0.6299	0.81159	0.58249
29	0.7636	0.88991	0.70426			29	0.86177	0.90863	0.79579	0.99287	0.31822	0.63193	0.77374	0.63717	0.77592	0.85447	0.7641	0.81095	0.87806
30	0.86469	0.63215	0.93459			30	0.90211	0.88503	0.53695	0.85756	0.95106	0.83494	0.9789	0.94577	0.81187	0.10709	0.77034	0.57372	0.76119
3 p value between PCs and suture shape parameters
PC	Metopic_length	Metopic_width	Metopic_SI	Sagittal_length	Sagittal_width	Sagittal_SI	Coronal length	Coronal_width	Coronal_SI	Squamosal_length	Squamosal_width	Squamosal_SI	Lambdoid_length	Lambdoid_width	Lambdoid_SI
1	0.00062	0.17616	0.15148	0.00695	0.28925	0.11442	0.00695	0.52261	0.64393	0	0.18896	0.49286	0	0.76857	0.17817
2	0.00346	6e-05	0.00927	0	4e-05	0.00463	0	0.00249	4e-05	0.12927	1e-05	0.13127	0.38533	0.00496	0.05852
3	0.0488	0	0.48047	0.00185	0	1e-05	0.00814	0	0.40426	0.00024	0	0.08802	0.16789	0	0.02218
4	0.39391	0.05078	0.92217	0.25761	0.24998	0.66841	0.00411	0.11492	0.00604	0.54995	0.28086	0.257	0.78646	0.24122	0.03305
5	0.78423	0.82683	0.79372	0.60619	0.84327	0.54698	0.06936	0.61407	0.03821	0.92812	0.36434	0.67232	0.45078	0.68896	0.00366
6	0.73021	0.36672	0.54037	0.34318	0.35412	0.94059	0.01335	0.51395	0.18482	0.5544	0.24794	0.16133	0.39361	0.55339	0.01827
7	0.93963	0.97564	0.70788	0.31356	0.8558	0.00499	0.09859	0.735	0.86893	0.42049	0.90155	0.13148	0.39052	0.71441	0.85136
8	0.95224	0.21986	0.28722	0.08671	0.37327	0.27283	0.86039	0.05847	0.46172	0.31459	0.11273	0.0827	0.2544	0.27893	0.12274
9	0.6255	0.06498	0.25334	0.6201	0.28487	0.95846	0.86999	0.00072	0.58577	0.69264	0.16442	0.38235	0.27193	0.12831	0.33357
10	0.36277	0.35739	0.46443	0.73891	0.5292	0.22768	0.28419	0.69994	0.3363	0.22591	0.52793	0.01672	0.77675	0.34552	0.16105
11	0.0163	0.71382	0.00202	0.26111	0.99435	0.65301	0.83058	0.4507	0.43635	0.42704	0.44569	0.09679	0.11826	0.71462	0.81837
12	0.34103	0.77852	0.52526	0.73906	0.95679	0.21301	0.51481	0.33806	0.39539	0.89302	0.53568	0.72716	0.43039	0.73982	0.36291
13	0.29715	0.94652	0.14633	0.6179	0.31652	0.12063	0.68389	0.84515	0.6058	0.31185	0.70123	0.78754	0.99122	0.89112	0.15204
14	0.61789	0.16435	0.55251	0.80264	0.61933	0.80807	0.81751	0.73481	0.40217	0.49005	0.36922	0.01076	0.69388	0.60185	0.05951
15	0.01773	0.64132	0.01488	0.83702	0.24325	0.06733	0.80463	0.23019	0.83071	0.4227	0.87202	0.59998	0.45324	0.37333	0.03523
16	0.52353	0.78412	0.38424	0.73572	0.69109	0.18934	0.43393	0.9125	0.27585	0.73719	0.63016	0.07763	0.15628	0.38407	0.20511
17	0.04949	0.76051	0.0191	0.76638	0.87322	0.56583	0.87533	0.88717	0.73662	0.68492	0.84672	0.94162	0.17144	0.8518	0.62802
18	0.73435	0.78415	0.65484	0.81717	0.84976	0.27026	0.30791	0.9657	0.13057	0.53885	0.84021	0.5065	0.54482	0.83932	0.91111
19	0.20777	0.36239	0.04412	0.91517	0.66707	0.9181	0.82376	0.12118	0.92116	0.43238	0.30522	0.6383	0.64742	0.64612	0.48941
20	0.69673	0.0926	0.31613	0.39888	0.82971	0.21317	0.84338	0.89582	0.87485	0.57933	0.49921	0.25413	0.17509	0.29792	0.48098
21	0.43737	0.35691	0.73381	0.33384	0.55397	0.02386	0.57603	0.62507	0.02951	0.56918	0.27897	0.00323	0.39123	0.49401	0.84126
22	0.88058	0.84827	0.10892	0.59189	0.8602	0.99889	0.64237	0.64256	0.06452	0.81852	0.98089	0.79797	0.8919	0.69552	0.92801
23	0.01776	0.79953	0.20196	0.58977	0.85725	0.26114	0.45945	0.72445	0.7774	0.92009	0.31896	0.24084	0.39099	0.63134	0.23905
24	0.9263	0.5679	0.76917	0.75187	0.88296	0.82552	0.87748	0.83003	0.82092	0.98496	0.71086	0.15117	0.52763	0.38195	0.93756
25	0.78852	0.92381	0.92889	0.99273	0.4828	0.83112	0.78703	0.57384	0.83412	0.91745	0.50312	0.54298	0.92242	0.63454	0.61884
26	0.59739	0.53359	0.06926	0.76004	0.7382	0.61073	0.59547	0.63012	0.13659	0.50411	0.54805	0.9195	0.11959	0.20125	0.2398
27	0.40555	0.75424	0.90064	0.99983	0.97979	0.67984	0.64346	0.67107	0.13565	0.8266	0.83398	0.80156	0.7648	0.9102	0.91197
28	0.68042	0.52817	0.36555	0.93152	0.78735	0.95787	0.89211	0.68191	0.96339	0.31752	0.99475	0.28114	0.77687	0.93603	0.64811
29	0.91782	0.79522	0.46702	0.90406	0.83449	0.90459	0.98859	0.71958	0.53534	0.22185	0.90327	0.56802	0.51945	0.45006	0.43434
30	0.45275	0.51449	0.66784	0.99672	0.99626	0.90528	0.74542	0.23714	0.06273	0.6905	0.94618	0.12507	0.61131	0.81236	0.53102

## Sheet: R2 value
1 R2 value between PCs and cranial shape parameter						2 R2 value between PCs and area parameters
PC	L	W	C			PC	Total	Total_fontanel	Total_suture	anterior fontanel	posterior fontanel	Sphenoid	mastoid	Metopic	Sagittal	coronal	squamosal	Lambdoidal	Ratio of fontanel area/ total area
1	0.74194	0.7698	0.95616			1	0.02082	0.03458	0.00159	0.08	0.01392	0.00025	0.02538	0.09632	0.00042	0.00083	0.00103	0.01481	0.01198
2	0.02082	0.02094	0.00125			2	0.377	0.49309	0.11598	0.55272	0.2985	0.14266	0.11524	0.14269	0.11241	0.00051	0.28243	0.0014	0.43783
3	0.00039	0.0025	0.00057			3	0.44804	0.31412	0.58585	0.20007	0.33399	0.4119	0.28314	0.27632	0.68017	0.11247	0.36579	0.10656	0.00569
4	0.07004	0.03066	0.00313			4	0.0564	0.06686	0.02458	0.08145	0.07848	0.00954	0.00014	0.0457	0.0459	0.00187	0.01396	0.00026	0.03167
5	0.03288	0.00874	0.00506			5	0.00106	0.00674	0.00466	0.0141	0.00251	0.01479	0	0.00253	0.00026	0.02713	0.02126	0.00149	0.06189
6	0.02443	0.03323	8e-05			6	0.01115	0.00998	0.00975	0.00358	0.02302	0.01334	0.01353	0.04237	0.01354	0.00868	0.03422	0.00398	0.00362
7	0.00651	0.00251	0.00085			7	0.00026	0.00243	0.00255	0.00304	0.00113	0.00481	0.00316	1e-05	0.00301	0.02787	0.0001	0.0015	0.01736
8	0.00688	0.00114	0.0063			8	0.01422	0.00236	0.05516	1e-05	0.00016	0.04826	0.02404	0.01011	0.01584	0.05606	0.05853	0.07053	0.04193
9	0.00151	3e-05	0.00057			9	0.03607	0.01305	0.09198	0.00465	0.00717	0.02227	0.05019	0.04758	0.05343	0.24075	0.05064	0.00306	0.04589
10	0.00181	0.01482	5e-05			10	0.00562	0.00375	0.00788	0.00649	0.0118	0.0015	0.00453	0.00439	0.01189	0.00142	0.00403	0.00718	1e-05
11	0.00905	0.0156	0			11	0.00144	8e-05	0.00768	0.00096	0.01938	0.01166	0.07494	0.02165	0.00225	0.04604	0.00706	0.10482	0.00905
12	0.01606	0.01016	0.00221			12	4e-05	0.00035	0.00036	0.00204	0.00077	0.01801	0.0003	5e-05	0.00057	0.01106	0.00313	0.00026	0.00339
13	0.01037	0.00309	0.00177			13	0	0.0006	0.00257	0.00149	0.00024	0.01059	0.04985	0.00326	0.01265	0.00273	0.00153	0.00027	0.00382
14	0.00862	0.00272	0.00246			14	0.00546	0.00393	0.00689	0.00138	0.02355	0.00216	0.00346	0.03984	0.00292	0.00425	0.02428	0.00203	0.00797
15	0.00034	0.00132	3e-05			15	5e-05	0.00014	0.00186	0.00282	0.00416	0.00584	0.00887	0.00287	0.00492	0.02634	0	0.02266	0.00906
16	0.00068	0.00084	0.00022			16	0.00047	0.00731	0.0109	0.01374	0.00214	1e-05	0.00041	3e-05	0.00243	0.00277	0.0035	0.07926	0.06243
17	0.01766	0.00474	0.00106			17	0.00192	0.00271	0.00042	0.00072	0.00841	8e-05	0.08054	0.00219	7e-05	7e-05	0.00187	0.00118	0.031
18	0.00172	3e-05	0.0011			18	1e-05	0	6e-05	0.00179	0.00026	0.00395	0.03817	0.00086	0.00096	0.00181	0	8e-05	0.00308
19	0.00515	3e-05	0.00152			19	0.00379	0.00142	0.00938	0.00045	0.01287	0.05247	0.00543	0.0316	0.00632	0.02532	0.01163	0.00974	0.01788
20	0.00039	0.00022	0.00016			20	0.0008	0.00159	0	0.0012	0.05924	0.00542	0.04171	0.02561	8e-05	0.0379	0.00506	3e-05	0.01564
21	0.00072	0.00034	8e-05			21	0.00024	0.00024	0.00016	0.00079	0.00073	0.00459	0.00584	0.00329	0.00337	0.00239	0.0158	0.00073	0.00031
22	0.0004	5e-05	0.00029			22	1e-05	0.00087	0.00441	0.00483	0.0003	0.00062	0.00811	0.0031	0.00051	0.02919	0.00034	0.01326	0.00383
23	0.00212	0.00888	0.00094			23	0.00034	0	0.00283	0.00167	0.00419	0.01344	0.00192	0.01158	0.00088	0.01646	0.00888	0.06476	0.00017
24	0.00013	0.00074	7e-05			24	6e-05	0	0.00055	0.00012	0.0007	0.00262	0.00309	0.0048	0.00032	0.00683	0.00093	0.00696	0.00746
25	0.00022	0.00734	0.00029			25	0.00141	0.00083	0.00232	9e-05	0.00022	0.02283	0.00229	0.00314	0.00092	0.0012	0.00195	0.00242	1e-05
26	0.00028	0	0.00011			26	0.00197	0.00589	0.00064	0.00195	0.00702	0.00353	0.0366	0.00947	0.00109	0.00015	0.01233	0.06673	0.01784
27	3e-05	0.00766	0.00039			27	0.00016	0.00178	0.00217	0.00145	0.0013	0.00146	0.00125	0.00545	0.00027	0.01411	0	0.00291	0.02108
28	0.00017	3e-05	0.00075			28	0.00146	0.0018	0.00055	0.00242	0.00282	8e-05	0.00015	0.01079	0.00014	6e-05	0.00349	0.00085	0.00453
29	0.00136	0.00029	0.00216			29	0.00046	0.0002	0.00101	0	0.01487	0.00344	0.00124	0.00334	0.00122	0.00051	0.00135	0.00086	0.00035
30	0.00044	0.00344	0.0001			30	0.00023	0.00031	0.00572	0.00048	6e-05	0.00065	1e-05	7e-05	0.00085	0.03829	0.00128	0.00475	0.00139
3 R2 value between PCs and suture shape parameters
PC	Metopic_length	Metopic_width	Metopic_SI	Sagittal_length	Sagittal_width	Sagittal_SI	Coronal length	Coronal_width	Coronal_SI	Squamosal_length	Squamosal_width	Squamosal_SI	Lambdoid_length	Lambdoid_width	Lambdoid_SI
1	0.16162	0.02714	0.03046	0.10375	0.01675	0.03678	0.10377	0.00613	0.00321	0.46356	0.02562	0.00705	0.47448	0.0013	0.02689
2	0.12062	0.21495	0.09678	0.52834	0.22399	0.11358	0.36836	0.12852	0.22403	0.03401	0.26527	0.03367	0.01127	0.11194	0.05239
3	0.05671	0.37644	0.00746	0.13562	0.60404	0.26511	0.09993	0.40632	0.01041	0.18389	0.43815	0.04282	0.02819	0.51336	0.07565
4	0.01087	0.05576	0.00014	0.01909	0.0197	0.00275	0.11648	0.03668	0.10717	0.00536	0.01734	0.01913	0.0011	0.02044	0.06603
5	0.00113	0.00072	0.00103	0.00399	0.00059	0.00544	0.04838	0.00382	0.06255	0.00012	0.0123	0.00269	0.00851	0.00241	0.11926
6	0.00179	0.01218	0.00562	0.01342	0.01283	8e-05	0.08795	0.00639	0.02609	0.00524	0.01987	0.02907	0.01088	0.00527	0.08035
7	9e-05	1e-05	0.00211	0.01516	0.0005	0.11179	0.04019	0.00172	0.00041	0.00971	0.00023	0.03363	0.01103	0.00201	0.00053
8	5e-05	0.02238	0.01689	0.04316	0.01185	0.01792	0.00047	0.05241	0.00811	0.01509	0.03712	0.04427	0.01934	0.01747	0.03518
9	0.00358	0.04992	0.01943	0.00369	0.01705	4e-05	0.0004	0.15812	0.00446	0.00235	0.02865	0.01141	0.01799	0.03418	0.01396
10	0.01238	0.01266	0.00802	0.00167	0.00594	0.02165	0.0171	0.00223	0.01381	0.02181	0.00597	0.08248	0.00121	0.01329	0.02911
11	0.08311	0.00202	0.13356	0.01881	0	0.00303	0.00069	0.00852	0.00907	0.00944	0.00871	0.04062	0.03603	0.00201	0.00079
12	0.01354	0.00119	0.00605	0.00167	4e-05	0.02305	0.00636	0.01371	0.0108	0.00027	0.00575	0.00183	0.00931	0.00166	0.01237
13	0.01621	7e-05	0.03123	0.00373	0.01497	0.03558	0.00249	0.00057	0.004	0.01526	0.00221	0.00109	0	0.00028	0.03038
14	0.00373	0.02866	0.00529	0.00094	0.0037	0.00089	0.0008	0.00172	0.0105	0.00714	0.01205	0.09318	0.00233	0.00409	0.052
15	0.08107	0.00326	0.08531	0.00064	0.02027	0.04908	0.00092	0.02142	0.00069	0.00962	0.00039	0.00413	0.00842	0.01185	0.0645
16	0.0061	0.00113	0.01132	0.00171	0.00237	0.02557	0.00916	0.00018	0.0177	0.00169	0.00348	0.04574	0.02977	0.01133	0.02385
17	0.05637	0.0014	0.07926	0.00133	0.00038	0.00495	0.00037	0.0003	0.0017	0.00247	0.00056	8e-05	0.02773	0.00052	0.00352
18	0.00173	0.00113	0.003	0.0008	0.00054	0.01811	0.01551	3e-05	0.03379	0.00566	0.00061	0.00661	0.0055	0.00062	0.00019
19	0.02358	0.0124	0.05911	0.00017	0.00278	0.00016	0.00075	0.03547	0.00015	0.00923	0.01568	0.00332	0.00314	0.00317	0.00716
20	0.00228	0.04164	0.015	0.01064	0.0007	0.02303	0.00059	0.00026	0.00037	0.00461	0.00684	0.01937	0.02727	0.01616	0.00744
21	0.00903	0.01268	0.00174	0.01395	0.00525	0.07389	0.00469	0.00358	0.06876	0.00486	0.01747	0.12227	0.01099	0.00701	0.0006
22	0.00034	0.00055	0.0379	0.00431	0.00047	0	0.00324	0.00323	0.05009	0.00079	1e-05	0.00098	0.00028	0.0023	0.00012
23	0.08103	0.00097	0.02418	0.00436	0.00049	0.01881	0.00819	0.00187	0.0012	0.00015	0.01482	0.02047	0.011	0.00346	0.02063
24	0.00013	0.00489	0.00129	0.0015	0.00033	0.00073	0.00036	0.00069	0.00077	1e-05	0.00206	0.03051	0.00598	0.01143	9e-05
25	0.00108	0.00014	0.00012	0	0.00738	0.00068	0.0011	0.00475	0.00066	0.00016	0.00672	0.00555	0.00014	0.00339	0.00371
26	0.00419	0.00581	0.04842	0.0014	0.00168	0.00389	0.00423	0.00348	0.03277	0.00669	0.00541	0.00015	0.03577	0.02426	0.02056
27	0.01035	0.00147	0.00023	0	1e-05	0.00256	0.00322	0.00271	0.03293	0.00072	0.00066	0.00095	0.00135	0.00019	0.00018
28	0.00255	0.00597	0.01224	0.00011	0.00109	4e-05	0.00028	0.00252	3e-05	0.01491	0	0.01731	0.00121	0.0001	0.00313
29	0.00016	0.00101	0.00792	0.00022	0.00066	0.00022	0	0.00194	0.00576	0.02219	0.00022	0.00489	0.00622	0.00854	0.00915
30	0.00844	0.00637	0.00277	0	0	0.00021	0.00158	0.0208	0.05075	0.00238	7e-05	0.03476	0.00388	0.00085	0.00588
